# Supplementary material for: Diaqua­bis(4-bromo­benzoato-κ2 O,O′)zinc(II)
Source: Acta Crystallogr Sect E Struct Rep Online. 2008 Feb 6;64(Pt 3):m458–9. doi: 10.1107/S1600536808003759 (PMC2960796; doi:10.1107/S1600536808003759)
Supplement: Supplementary file 2 [file e-64-0m458-Isup2.hkl]

#
# h,k,l, Fo-squared, sigma(Fo-squared), Fc and phi(calc)
#
data_I
_shelx_title ' cad4 in C 2/c'
_shelx_refln_list_code          6
_shelx_F_calc_maximum      435.47
_exptl_crystal_F_000       976.00
_reflns_d_resolution_high  0.8024
 
loop_
 _symmetry_equiv_pos_as_xyz
 'x, y, z'
 '-x, y, -z+1/2'
 'x+1/2, y+1/2, z'
 '-x+1/2, y+1/2, -z+1/2'
 '-x, -y, -z'
 'x, -y, z-1/2'
 '-x+1/2, -y+1/2, -z'
 'x+1/2, -y+1/2, z-1/2'
 
_cell_length_a    26.9067
_cell_length_b     5.0704
_cell_length_c    12.0371
_cell_angle_alpha  90.000
_cell_angle_beta  104.954
_cell_angle_gamma  90.000
 
loop_
 _refln_index_h
 _refln_index_k
 _refln_index_l
 _refln_F_squared_meas
 _refln_F_squared_sigma
 _refln_F_calc
 _refln_phase_calc
4 0 0 30230.61 280.88 208.34 0.0
6 0 0 363.83 32.18 18.91 0.0
8 0 0 2228.60 65.59 49.90 0.0
10 0 0 2483.36 75.34 55.78 0.0
12 0 0 3053.09 90.46 60.77 180.0
14 0 0 15188.19 392.31 142.34 0.0
16 0 0 4102.59 122.89 70.57 180.0
18 0 0 23925.40 566.89 159.90 0.0
20 0 0 1491.01 107.53 40.13 180.0
22 0 0 9854.16 315.99 102.73 0.0
24 0 0 98.01 98.50 13.35 180.0
26 0 0 0.00 213.10 2.69 180.0
28 0 0 4262.66 197.74 62.23 0.0
30 0 0 220.62 133.86 14.96 0.0
32 0 0 2217.70 194.08 38.90 0.0
1 1 0 4134.79 91.68 59.95 0.0
3 1 0 60.68 28.04 3.82 0.0
5 1 0 58798.70 520.32 257.94 0.0
7 1 0 4753.50 129.71 74.99 0.0
9 1 0 13867.03 315.26 127.19 0.0
11 1 0 562.02 51.69 25.07 0.0
13 1 0 7015.46 193.84 90.34 0.0
15 1 0 175.21 51.69 12.19 0.0
17 1 0 3362.03 110.21 61.62 0.0
19 1 0 100.61 78.75 12.10 0.0
21 1 0 219.75 79.73 9.92 0.0
23 1 0 6209.92 201.64 76.42 0.0
25 1 0 74.36 216.76 17.69 0.0
27 1 0 1456.01 140.69 35.45 0.0
29 1 0 23.24 238.21 2.50 0.0
31 1 0 25.79 302.34 15.65 0.0
0 2 0 28282.62 441.07 192.32 180.0
2 2 0 10266.58 278.44 96.25 0.0
4 2 0 12655.47 310.87 101.68 180.0
6 2 0 9183.16 199.69 95.17 0.0
8 2 0 3097.20 93.38 56.87 0.0
10 2 0 1911.19 75.58 44.64 0.0
12 2 0 19212.99 472.04 147.11 0.0
14 2 0 791.05 73.39 29.13 180.0
16 2 0 15153.27 336.47 127.36 0.0
18 2 0 351.01 87.78 19.07 180.0
20 2 0 5272.21 185.79 70.05 0.0
22 2 0 127.09 97.04 10.79 180.0
24 2 0 37.94 249.67 24.32 0.0
26 2 0 561.25 114.11 19.35 0.0
28 2 0 70.17 251.87 9.50 180.0
30 2 0 868.77 165.80 26.38 0.0
1 3 0 84.24 46.08 6.58 0.0
3 3 0 6306.11 193.11 73.02 0.0
5 3 0 19274.16 483.01 125.47 180.0
7 3 0 7021.49 221.15 80.02 0.0
9 3 0 15050.21 454.48 119.98 180.0
11 3 0 8238.33 266.74 93.28 0.0
13 3 0 1697.40 108.74 42.25 180.0
15 3 0 3962.17 147.02 65.66 0.0
17 3 0 0.00 186.77 5.66 0.0
19 3 0 235.10 98.75 16.26 0.0
21 3 0 1247.69 132.88 34.14 0.0
23 3 0 2394.18 165.80 46.31 180.0
25 3 0 1044.53 134.35 28.05 0.0
27 3 0 1337.20 169.21 36.82 180.0
0 4 0 1210.02 98.26 38.84 180.0
2 4 0 505.63 81.19 21.87 180.0
4 4 0 306.78 80.71 17.28 0.0
6 4 0 72.59 153.61 4.78 180.0
8 4 0 666.36 107.04 24.94 180.0
10 4 0 35.00 189.69 8.39 0.0
12 4 0 2245.82 137.52 45.87 180.0
14 4 0 440.47 98.50 19.69 180.0
16 4 0 2441.44 145.32 51.75 180.0
18 4 0 388.40 101.43 18.53 180.0
20 4 0 278.26 115.82 9.60 180.0
22 4 0 453.01 123.86 20.79 180.0
24 4 0 517.97 152.39 20.46 0.0
1 5 0 0.00 197.25 10.58 180.0
3 5 0 2385.22 142.88 56.05 180.0
5 5 0 684.41 119.96 23.46 0.0
7 5 0 10049.63 303.31 92.04 180.0
9 5 0 786.99 131.66 28.66 0.0
11 5 0 6254.32 227.24 78.07 180.0
13 5 0 0.00 235.04 2.87 0.0
15 5 0 1819.66 160.43 42.75 180.0
17 5 0 637.97 154.10 27.01 180.0
19 5 0 0.00 255.04 2.84 180.0
0 6 0 0.00 257.48 2.30 180.0
2 6 0 2008.43 167.75 53.41 180.0
4 6 0 105.29 246.99 12.80 180.0
6 6 0 2198.73 192.13 48.00 180.0
8 6 0 594.71 151.17 21.81 180.0
10 6 0 1978.05 187.01 39.15 180.0
-31 1 1 382.20 139.95 17.72 0.0
-29 1 1 1669.35 160.68 39.57 180.0
-27 1 1 716.14 126.30 22.81 0.0
-25 1 1 1303.05 123.37 33.34 180.0
-23 1 1 1624.79 123.86 37.63 0.0
-21 1 1 765.60 100.45 29.43 180.0
-19 1 1 3585.65 135.08 64.70 180.0
-17 1 1 63.98 61.20 12.62 0.0
-15 1 1 22164.96 494.96 158.79 180.0
-13 1 1 9541.88 218.71 111.02 0.0
-11 1 1 26761.98 464.72 191.83 180.0
-9 1 1 6470.27 158.48 90.99 0.0
-7 1 1 26951.70 388.90 189.14 180.0
-5 1 1 8295.32 205.79 101.19 180.0
-3 1 1 1499.76 43.64 44.07 180.0
-1 1 1 14666.50 236.26 105.20 180.0
1 1 1 13.60 29.99 3.72 0.0
3 1 1 70515.58 548.84 235.21 180.0
5 1 1 147019.38 861.91 362.86 0.0
7 1 1 8190.23 238.46 90.67 180.0
9 1 1 29038.69 471.55 170.40 0.0
11 1 1 6260.93 176.77 82.20 180.0
13 1 1 2315.76 79.49 49.27 180.0
15 1 1 636.35 66.08 27.04 180.0
17 1 1 13572.26 313.31 122.09 180.0
19 1 1 1474.81 108.74 38.01 0.0
21 1 1 9051.64 309.17 97.03 180.0
23 1 1 506.51 108.50 23.85 0.0
25 1 1 4072.96 176.28 63.96 180.0
27 1 1 1221.23 137.03 33.28 0.0
29 1 1 713.30 144.59 24.17 180.0
31 1 1 55.39 307.70 19.26 180.0
-30 2 1 105.12 288.93 8.39 180.0
-28 2 1 1862.93 160.43 39.40 180.0
-26 2 1 0.00 108.50 3.95 0.0
-24 2 1 4122.80 177.50 61.51 180.0
-22 2 1 0.00 236.02 16.46 180.0
-20 2 1 5610.13 176.04 76.68 180.0
-18 2 1 3456.18 140.20 62.30 0.0
-16 2 1 5113.00 145.32 74.46 180.0
-14 2 1 3967.61 123.62 66.01 180.0
-12 2 1 3664.93 111.67 65.73 180.0
-10 2 1 22819.67 471.80 166.76 180.0
-8 2 1 120.30 42.91 14.62 180.0
-6 2 1 24748.95 448.63 178.41 180.0
-4 2 1 2896.72 80.22 56.10 0.0
-2 2 1 19238.70 379.63 126.19 180.0
0 2 1 4240.90 93.88 63.55 0.0
2 2 1 9848.76 273.57 91.03 180.0
4 2 1 2347.25 71.68 39.91 0.0
6 2 1 22532.47 439.61 133.51 180.0
8 2 1 44025.99 634.91 194.93 180.0
10 2 1 1700.52 75.10 40.40 0.0
12 2 1 12908.84 286.00 115.87 180.0
14 2 1 2300.85 110.45 46.77 0.0
16 2 1 8433.19 268.94 98.58 180.0
18 2 1 0.00 86.07 6.81 180.0
20 2 1 4968.63 182.62 71.21 180.0
22 2 1 160.60 100.45 11.32 180.0
24 2 1 1119.80 131.42 36.15 180.0
26 2 1 1392.50 152.63 35.06 180.0
28 2 1 113.35 261.86 3.31 0.0
30 2 1 790.69 174.58 28.67 180.0
-29 3 1 0.00 340.38 0.26 180.0
-27 3 1 2325.14 184.33 44.45 180.0
-25 3 1 251.55 106.79 4.00 0.0
-23 3 1 3138.82 167.99 52.32 180.0
-21 3 1 130.72 215.78 18.65 180.0
-19 3 1 1886.06 124.59 43.52 180.0
-17 3 1 5894.65 189.94 75.08 180.0
-15 3 1 1168.26 106.55 36.07 180.0
-13 3 1 5689.66 185.55 77.64 180.0
-11 3 1 427.46 72.66 19.73 0.0
-9 3 1 5735.02 175.31 84.94 180.0
-7 3 1 0.00 53.15 1.41 0.0
-5 3 1 8428.72 230.90 105.29 180.0
-3 3 1 1897.44 78.02 48.42 180.0
-1 3 1 426.07 56.57 23.13 180.0
1 3 1 28278.69 552.01 175.25 180.0
3 3 1 1818.55 84.12 39.60 180.0
5 3 1 23967.64 536.90 138.20 180.0
7 3 1 1964.92 90.70 41.07 180.0
9 3 1 13831.50 316.24 109.68 180.0
11 3 1 4825.68 152.63 67.99 180.0
13 3 1 4421.00 152.15 63.70 180.0
15 3 1 5525.09 171.41 70.32 180.0
17 3 1 0.00 206.52 6.56 0.0
19 3 1 3280.44 160.19 55.25 180.0
21 3 1 501.42 117.77 22.60 0.0
23 3 1 2032.76 159.70 44.20 180.0
25 3 1 0.00 247.24 6.59 180.0
27 3 1 49.43 306.97 7.26 180.0
-24 4 1 194.91 143.61 17.67 0.0
-22 4 1 5198.14 222.12 67.82 180.0
-20 4 1 367.54 112.40 19.83 0.0
-18 4 1 7622.08 229.44 85.60 180.0
-16 4 1 106.31 195.55 7.84 0.0
-14 4 1 1232.84 123.13 35.70 180.0
-12 4 1 1546.23 131.18 42.61 180.0
-10 4 1 0.00 197.01 3.95 180.0
-8 4 1 6315.22 183.60 83.43 180.0
-6 4 1 1910.83 121.18 43.38 0.0
-4 4 1 19583.29 574.20 161.44 180.0
-2 4 1 290.71 80.95 21.83 0.0
0 4 1 20953.79 714.64 172.09 180.0
2 4 1 773.82 92.90 26.05 180.0
4 4 1 6847.97 219.68 76.66 180.0
6 4 1 5358.08 173.60 66.36 180.0
8 4 1 29.93 161.65 1.48 0.0
10 4 1 13630.09 390.12 105.37 180.0
12 4 1 1165.94 121.67 35.35 0.0
14 4 1 11174.83 296.00 98.08 180.0
16 4 1 756.38 126.79 29.00 0.0
18 4 1 5294.22 206.27 75.27 180.0
20 4 1 23.41 112.65 5.15 0.0
22 4 1 0.00 252.84 13.91 180.0
24 4 1 662.08 166.53 24.51 180.0
-19 5 1 412.30 140.20 22.84 0.0
-17 5 1 1112.62 145.81 32.49 180.0
-15 5 1 0.00 242.12 6.37 0.0
-13 5 1 618.16 137.03 28.87 180.0
-11 5 1 757.30 123.86 26.46 180.0
-9 5 1 2675.73 157.51 47.96 180.0
-7 5 1 2023.95 145.56 42.84 180.0
-5 5 1 691.44 108.99 30.83 180.0
-3 5 1 577.47 114.84 29.70 180.0
-1 5 1 13.90 99.97 10.56 180.0
1 5 1 361.50 107.04 24.09 180.0
3 5 1 0.00 106.79 7.84 180.0
5 5 1 3667.36 177.75 57.85 180.0
7 5 1 99.97 238.95 11.09 180.0
9 5 1 688.88 127.28 25.99 180.0
11 5 1 196.10 113.86 2.45 0.0
13 5 1 1076.46 158.73 36.86 180.0
15 5 1 0.00 269.42 11.10 0.0
17 5 1 240.66 143.61 14.41 180.0
19 5 1 392.78 152.88 19.06 180.0
-10 6 1 381.41 144.10 14.25 180.0
-8 6 1 611.57 162.87 24.33 0.0
-6 6 1 1082.37 146.05 29.66 180.0
-4 6 1 0.00 271.37 19.07 0.0
-2 6 1 1747.19 154.10 44.86 180.0
0 6 1 493.56 285.64 25.37 0.0
2 6 1 0.00 299.17 11.08 180.0
4 6 1 271.86 132.88 13.93 0.0
6 6 1 40.24 149.46 12.03 0.0
8 6 1 797.17 151.17 20.86 180.0
-32 0 2 158.21 304.29 16.13 180.0
-30 0 2 880.81 149.22 29.69 180.0
-28 0 2 793.46 117.03 23.98 0.0
-26 0 2 5075.61 187.74 70.75 180.0
-24 0 2 1054.57 116.30 30.92 0.0
-22 0 2 11294.45 324.77 107.39 180.0
-20 0 2 0.02 142.39 0.06 180.0
-18 0 2 6748.20 216.76 93.63 180.0
-16 0 2 5767.05 188.96 81.76 180.0
-14 0 2 2481.81 79.73 53.21 180.0
-12 0 2 7461.86 184.33 100.67 180.0
-10 0 2 20719.45 373.05 159.33 0.0
-8 0 2 59772.95 563.23 286.54 180.0
-6 0 2 9982.49 215.54 111.94 0.0
-4 0 2 125089.23 641.50 434.96 180.0
-2 0 2 947.66 32.18 28.34 180.0
0 0 2 4091.57 85.16 58.00 180.0
2 0 2 29743.66 322.09 155.32 180.0
4 0 2 1089.46 43.64 32.50 180.0
6 0 2 40279.88 472.53 196.39 180.0
8 0 2 9493.57 263.33 93.25 0.0
10 0 2 59485.08 692.94 247.82 180.0
12 0 2 2492.90 81.92 53.71 0.0
14 0 2 56300.05 784.62 250.62 180.0
16 0 2 524.98 68.51 23.15 180.0
18 0 2 4329.97 145.56 65.50 180.0
20 0 2 2375.68 133.61 50.72 180.0
22 0 2 1902.26 140.93 44.14 0.0
24 0 2 7004.33 217.00 83.74 180.0
26 0 2 74.48 234.80 13.39 0.0
28 0 2 1595.70 170.43 40.96 180.0
30 0 2 753.45 142.39 23.46 0.0
-31 1 2 715.61 147.76 24.17 180.0
-29 1 2 515.97 124.11 19.42 180.0
-27 1 2 2276.41 149.71 43.04 180.0
-25 1 2 801.47 117.03 31.49 180.0
-23 1 2 0.28 89.24 0.30 0.0
-21 1 2 4818.94 161.41 68.36 180.0
-19 1 2 196.44 72.66 13.67 180.0
-17 1 2 2285.63 93.38 53.33 180.0
-15 1 2 0.00 120.69 4.33 180.0
-13 1 2 11231.10 328.92 119.52 180.0
-11 1 2 3041.18 99.24 59.21 180.0
-9 1 2 12122.37 299.66 118.26 180.0
-7 1 2 5332.37 136.30 81.58 180.0
-5 1 2 152.14 34.62 14.15 180.0
-3 1 2 10693.46 229.68 99.83 180.0
-1 1 2 2382.75 71.44 42.78 0.0
1 1 2 75124.54 582.73 245.22 180.0
3 1 2 9730.56 236.26 91.07 180.0
5 1 2 7933.70 229.92 80.24 180.0
7 1 2 4163.94 136.30 62.77 180.0
9 1 2 32611.69 520.56 172.24 180.0
11 1 2 2456.01 81.68 49.50 180.0
13 1 2 388.13 54.62 18.01 180.0
15 1 2 4057.60 118.50 66.56 180.0
17 1 2 56.16 75.58 6.02 0.0
19 1 2 6462.95 183.11 83.19 180.0
21 1 2 106.59 196.52 9.22 180.0
23 1 2 1639.84 135.32 42.69 180.0
25 1 2 20.22 221.88 6.39 180.0
27 1 2 457.04 125.57 16.12 180.0
29 1 2 68.27 141.90 12.65 180.0
-30 2 2 0.00 281.13 0.81 0.0
-28 2 2 1268.85 142.64 30.04 180.0
-26 2 2 0.00 220.66 10.16 0.0
-24 2 2 3859.15 170.43 58.96 180.0
-22 2 2 59.05 189.69 8.43 0.0
-20 2 2 5221.92 171.41 72.38 180.0
-18 2 2 730.14 96.80 29.33 0.0
-16 2 2 1905.67 102.16 46.24 180.0
-14 2 2 2919.99 100.70 58.94 180.0
-12 2 2 75.37 46.81 5.67 0.0
-10 2 2 16785.68 413.52 145.60 180.0
-8 2 2 5771.00 172.87 86.14 0.0
-6 2 2 20872.73 417.67 163.32 180.0
-4 2 2 1756.28 64.86 44.74 0.0
-2 2 2 20167.74 395.48 126.56 180.0
0 2 2 129.88 28.33 8.86 180.0
2 2 2 1984.78 67.05 40.81 180.0
4 2 2 12641.34 329.89 98.24 180.0
6 2 2 1151.13 63.39 31.25 0.0
8 2 2 35564.41 596.63 177.09 180.0
10 2 2 9746.18 241.14 92.78 0.0
12 2 2 9224.95 253.33 94.31 180.0
14 2 2 2679.67 119.23 49.83 0.0
16 2 2 1037.98 102.89 34.04 180.0
18 2 2 492.81 89.73 17.91 180.0
20 2 2 0.00 171.41 5.05 0.0
22 2 2 2798.82 160.43 52.68 180.0
24 2 2 221.79 115.08 15.59 0.0
26 2 2 3255.72 197.74 56.58 180.0
28 2 2 0.00 278.69 13.24 0.0
-29 3 2 0.00 276.25 7.17 180.0
-27 3 2 336.36 128.74 14.89 0.0
-25 3 2 93.35 108.50 10.52 0.0
-23 3 2 660.28 112.16 26.22 180.0
-21 3 2 997.85 122.15 30.26 0.0
-19 3 2 3037.58 152.63 58.99 180.0
-17 3 2 485.41 94.12 19.50 0.0
-15 3 2 8517.20 289.66 102.69 180.0
-13 3 2 8555.59 268.69 100.47 0.0
-11 3 2 2160.09 108.50 50.54 180.0
-9 3 2 0.00 136.78 6.54 0.0
-7 3 2 60.02 48.52 0.84 0.0
-5 3 2 5531.28 158.00 78.25 180.0
-3 3 2 2611.33 92.65 48.54 0.0
-1 3 2 20110.66 487.40 135.62 180.0
1 3 2 16241.65 445.95 124.18 0.0
3 3 2 8909.45 242.60 87.73 180.0
5 3 2 13180.10 294.54 105.26 0.0
7 3 2 1163.31 91.68 31.72 180.0
9 3 2 8047.03 250.41 82.57 0.0
11 3 2 0.00 148.98 1.96 180.0
13 3 2 5945.43 176.77 73.04 180.0
15 3 2 2199.41 140.44 46.37 0.0
17 3 2 4976.35 180.67 69.67 180.0
19 3 2 2592.61 149.95 50.66 0.0
21 3 2 2946.47 165.80 55.11 180.0
23 3 2 1288.60 144.10 35.36 0.0
25 3 2 519.29 141.42 27.43 180.0
27 3 2 0.00 328.18 1.66 0.0
-24 4 2 104.38 150.93 18.72 0.0
-22 4 2 116.74 237.24 6.72 0.0
-20 4 2 1912.92 150.44 44.47 0.0
-18 4 2 0.00 248.94 0.33 180.0
-16 4 2 1187.27 115.82 33.83 0.0
-14 4 2 0.00 192.86 1.09 180.0
-12 4 2 0.00 181.16 3.85 0.0
-10 4 2 0.00 191.40 11.07 180.0
-8 4 2 57.08 78.02 0.55 0.0
-6 4 2 1260.32 107.28 36.05 0.0
-4 4 2 788.28 101.43 26.42 0.0
-2 4 2 2592.91 133.86 54.00 0.0
0 4 2 401.62 67.29 19.86 0.0
2 4 2 860.59 97.04 28.28 0.0
4 4 2 1872.85 119.47 41.19 0.0
6 4 2 0.00 190.43 10.16 180.0
8 4 2 896.62 115.08 28.40 0.0
10 4 2 157.72 103.87 10.17 0.0
12 4 2 364.41 108.01 17.02 0.0
14 4 2 405.06 110.21 16.84 0.0
16 4 2 60.25 224.56 7.75 180.0
18 4 2 328.28 123.37 21.14 0.0
20 4 2 118.14 273.08 20.50 180.0
22 4 2 178.46 141.66 17.70 0.0
-19 5 2 2500.68 191.16 49.63 0.0
-17 5 2 0.00 231.14 7.41 180.0
-15 5 2 5996.33 221.63 79.32 0.0
-13 5 2 0.00 246.50 15.37 180.0
-11 5 2 4194.29 187.50 70.34 0.0
-9 5 2 0.00 203.35 18.80 0.0
-7 5 2 1302.34 118.99 37.11 0.0
-5 5 2 3039.40 160.43 55.57 0.0
-3 5 2 186.09 104.36 16.12 180.0
-1 5 2 5416.19 188.47 81.76 0.0
1 5 2 515.46 114.11 25.64 180.0
3 5 2 8306.43 238.21 93.77 0.0
5 5 2 878.98 131.66 34.99 180.0
7 5 2 1921.74 154.10 40.55 0.0
9 5 2 0.00 271.37 2.58 0.0
11 5 2 0.00 121.67 4.53 0.0
13 5 2 2789.22 192.13 51.03 0.0
15 5 2 279.88 135.81 16.98 180.0
17 5 2 4484.88 237.24 64.76 0.0
-10 6 2 3677.48 226.02 65.55 0.0
-8 6 2 0.00 241.63 8.78 0.0
-6 6 2 1961.98 186.52 51.58 0.0
-4 6 2 99.31 141.17 19.03 0.0
-2 6 2 868.30 139.47 32.63 0.0
0 6 2 0.00 128.86 9.75 0.0
2 6 2 376.70 128.01 16.35 0.0
4 6 2 208.29 331.84 23.99 0.0
6 6 2 0.00 347.20 22.13 0.0
8 6 2 2874.94 213.83 52.90 0.0
-33 1 3 646.11 159.95 20.31 0.0
-31 1 3 539.41 141.17 20.59 180.0
-29 1 3 89.60 217.98 3.87 0.0
-27 1 3 0.00 102.41 2.81 0.0
-25 1 3 430.62 100.70 18.32 180.0
-23 1 3 3496.73 161.41 60.21 0.0
-21 1 3 1013.67 99.24 30.11 180.0
-19 1 3 14329.17 327.94 128.32 0.0
-17 1 3 2519.45 95.09 50.02 180.0
-15 1 3 12989.88 380.36 123.31 0.0
-13 1 3 921.72 62.42 29.58 0.0
-11 1 3 2528.48 87.78 55.72 0.0
-9 1 3 2140.00 67.54 53.76 0.0
-7 1 3 185.37 42.67 15.09 180.0
-5 1 3 64203.10 611.26 265.58 0.0
-3 1 3 21408.18 350.37 135.96 180.0
-1 1 3 68127.33 609.80 236.75 0.0
1 1 3 44772.87 505.69 191.60 180.0
3 1 3 8493.51 240.65 85.40 0.0
5 1 3 2925.51 94.60 47.19 180.0
7 1 3 77.65 48.52 6.33 180.0
9 1 3 15966.64 393.04 119.25 0.0
11 1 3 5169.08 150.93 71.03 180.0
13 1 3 20298.00 503.98 140.47 0.0
15 1 3 3041.24 125.32 57.02 180.0
17 1 3 16184.33 367.20 128.20 0.0
19 1 3 2597.94 138.25 53.08 180.0
21 1 3 1982.91 128.74 43.94 0.0
23 1 3 76.12 179.45 4.82 180.0
25 1 3 0.00 238.46 6.74 180.0
27 1 3 1847.39 170.68 42.08 0.0
29 1 3 791.57 154.34 22.76 180.0
-30 2 3 66.57 250.16 1.64 0.0
-28 2 3 2205.46 166.29 43.04 0.0
-26 2 3 91.56 102.65 4.21 0.0
-24 2 3 1850.91 133.86 39.03 0.0
-22 2 3 204.51 96.80 11.97 180.0
-20 2 3 15.15 161.17 10.27 0.0
-18 2 3 4904.50 156.53 73.15 0.0
-16 2 3 21.76 70.46 4.43 180.0
-14 2 3 12937.21 293.81 124.36 0.0
-12 2 3 337.19 54.86 19.92 0.0
-10 2 3 26777.58 529.34 183.89 0.0
-8 2 3 0.00 94.85 5.31 180.0
-6 2 3 15636.54 374.51 128.20 0.0
-4 2 3 702.32 53.64 26.68 0.0
-2 2 3 2724.20 78.27 49.46 0.0
0 2 3 7227.65 263.57 78.74 0.0
2 2 3 521.67 53.88 20.87 0.0
4 2 3 66313.92 772.92 231.01 0.0
6 2 3 8279.71 210.91 82.63 180.0
8 2 3 12945.67 387.68 103.67 0.0
10 2 3 97.47 55.10 6.33 180.0
12 2 3 8658.62 261.38 89.84 0.0
14 2 3 55.10 85.09 11.81 180.0
16 2 3 1106.06 107.53 34.47 0.0
18 2 3 2581.47 148.24 48.66 0.0
20 2 3 53.97 206.27 1.42 0.0
22 2 3 4282.69 187.99 64.18 0.0
24 2 3 109.05 251.38 13.46 180.0
26 2 3 3099.14 181.40 52.37 0.0
28 2 3 109.86 318.19 16.63 180.0
-29 3 3 0.00 284.30 9.16 0.0
-27 3 3 1093.32 159.95 32.00 0.0
-25 3 3 138.37 306.73 25.71 0.0
-23 3 3 75.16 116.30 18.20 0.0
-21 3 3 4636.81 175.31 65.76 0.0
-19 3 3 332.52 92.90 16.61 0.0
-17 3 3 1876.92 132.40 45.54 0.0
-15 3 3 543.30 93.63 23.73 180.0
-13 3 3 4090.97 145.56 70.67 0.0
-11 3 3 611.64 77.54 24.18 0.0
-9 3 3 2983.26 113.62 60.02 0.0
-7 3 3 6353.13 220.90 87.58 0.0
-5 3 3 432.52 63.64 19.76 0.0
-3 3 3 27144.48 580.05 153.85 0.0
-1 3 3 964.24 75.58 30.40 0.0
1 3 3 17107.44 467.89 125.37 0.0
3 3 3 2318.20 96.55 45.14 0.0
5 3 3 4476.38 138.00 61.29 0.0
7 3 3 6438.79 185.30 73.06 0.0
9 3 3 2444.75 123.13 46.79 0.0
11 3 3 9372.24 295.27 89.36 0.0
13 3 3 538.50 101.67 22.93 180.0
15 3 3 5905.69 202.13 71.51 0.0
17 3 3 0.00 182.62 1.65 180.0
19 3 3 2439.65 151.66 49.55 0.0
21 3 3 1194.00 134.10 35.03 0.0
23 3 3 23.58 235.53 5.92 0.0
25 3 3 1681.25 177.01 40.74 0.0
-24 4 3 0.00 266.50 4.57 0.0
-22 4 3 1933.78 157.27 43.50 0.0
-20 4 3 951.90 135.32 33.13 0.0
-18 4 3 0.00 226.02 8.49 0.0
-16 4 3 5335.91 192.13 77.48 0.0
-14 4 3 0.00 208.71 0.40 0.0
-12 4 3 4226.56 178.72 69.42 0.0
-10 4 3 4557.10 172.63 74.47 180.0
-8 4 3 10227.52 320.14 108.48 0.0
-6 4 3 123.41 206.76 16.72 180.0
-4 4 3 9121.87 305.75 88.53 0.0
-2 4 3 3671.62 143.86 56.44 0.0
0 4 3 37.83 116.67 0.28 0.0
2 4 3 15364.61 376.46 121.72 0.0
4 4 3 584.41 101.43 22.50 180.0
6 4 3 20891.21 475.94 132.65 0.0
8 4 3 1366.48 118.25 31.10 180.0
10 4 3 9890.63 274.06 93.62 0.0
12 4 3 0.00 205.30 3.56 180.0
14 4 3 7213.07 253.57 83.45 0.0
16 4 3 2447.72 159.70 44.61 0.0
18 4 3 94.68 290.64 10.68 180.0
20 4 3 3258.02 195.30 55.09 0.0
22 4 3 712.09 155.56 25.45 180.0
-19 5 3 0.00 286.25 11.86 0.0
-17 5 3 140.48 135.32 18.66 0.0
-15 5 3 1151.59 149.46 36.47 0.0
-13 5 3 174.96 120.69 17.77 0.0
-11 5 3 1952.74 136.78 45.83 0.0
-9 5 3 761.45 127.52 30.99 0.0
-7 5 3 570.54 124.84 23.57 0.0
-5 5 3 747.54 122.64 27.05 180.0
-3 5 3 1278.61 142.39 35.16 0.0
-1 5 3 4.79 114.11 3.66 0.0
1 5 3 995.07 131.42 33.17 0.0
3 5 3 494.83 114.60 17.82 0.0
5 5 3 1041.08 132.88 29.79 0.0
7 5 3 674.55 134.59 25.02 0.0
9 5 3 2132.06 165.80 45.65 0.0
11 5 3 259.57 136.78 18.09 0.0
13 5 3 187.37 130.69 11.24 0.0
15 5 3 700.61 150.44 24.88 0.0
-8 6 3 3.39 146.05 2.22 180.0
-6 6 3 1835.14 188.72 39.19 0.0
-4 6 3 0.00 140.69 4.54 180.0
-2 6 3 0.00 147.76 8.92 0.0
0 6 3 0.00 201.80 12.30 0.0
2 6 3 379.70 143.37 22.12 180.0
4 6 3 852.88 168.24 30.33 0.0
6 6 3 1175.74 173.36 31.06 180.0
-32 0 4 0.00 127.52 5.71 180.0
-30 0 4 1391.73 148.24 32.00 0.0
-28 0 4 451.86 100.94 10.17 180.0
-26 0 4 5489.71 186.52 69.51 0.0
-24 0 4 1925.79 138.25 45.74 0.0
-22 0 4 2140.04 122.64 47.24 0.0
-20 0 4 13855.17 327.70 121.68 0.0
-18 0 4 971.77 89.00 30.83 0.0
-16 0 4 19367.71 478.87 150.50 0.0
-14 0 4 10021.50 233.34 104.41 180.0
-12 0 4 25947.85 485.94 181.39 0.0
-10 0 4 4167.33 140.93 71.63 180.0
-8 0 4 1213.52 55.35 42.78 0.0
-6 0 4 0.00 85.34 3.79 0.0
-4 0 4 964.04 47.79 34.37 0.0
-2 0 4 39558.52 475.94 184.90 0.0
0 0 4 17649.17 256.62 122.16 180.0
2 0 4 109080.26 830.95 306.73 0.0
4 0 4 3637.62 108.26 56.02 180.0
6 0 4 69718.22 748.53 250.79 0.0
8 0 4 179.90 49.25 12.67 180.0
10 0 4 39792.98 642.96 195.41 0.0
12 0 4 12331.34 281.86 109.22 0.0
14 0 4 727.11 86.31 25.04 180.0
16 0 4 15809.73 365.98 129.40 0.0
18 0 4 1754.09 121.91 42.93 180.0
20 0 4 9285.54 267.23 102.83 0.0
22 0 4 1852.01 138.49 45.10 180.0
24 0 4 2950.71 174.82 56.23 0.0
26 0 4 163.43 129.71 16.01 180.0
28 0 4 424.68 149.22 22.09 0.0
-33 1 4 194.66 309.65 15.06 0.0
-31 1 4 49.01 250.65 14.96 0.0
-29 1 4 851.12 131.18 28.76 0.0
-27 1 4 0.00 217.00 8.12 0.0
-25 1 4 2021.51 137.76 43.51 0.0
-23 1 4 128.92 94.36 10.59 0.0
-21 1 4 2369.66 130.20 52.42 0.0
-19 1 4 704.21 85.58 25.92 0.0
-17 1 4 2824.46 117.52 56.68 0.0
-15 1 4 3710.22 115.82 65.04 0.0
-13 1 4 3934.61 129.71 66.79 0.0
-11 1 4 8326.07 203.59 101.84 0.0
-9 1 4 0.00 92.65 3.99 0.0
-7 1 4 11036.73 297.71 113.07 0.0
-5 1 4 238.77 42.67 12.79 180.0
-3 1 4 20377.22 370.85 131.58 0.0
-1 1 4 1760.90 61.20 38.33 0.0
1 1 4 6064.83 159.95 70.61 0.0
3 1 4 5239.72 155.80 66.62 0.0
5 1 4 10426.78 309.41 92.57 0.0
7 1 4 13362.92 363.54 104.72 0.0
9 1 4 12.92 44.38 3.22 0.0
11 1 4 13171.80 291.37 110.67 0.0
13 1 4 13.28 127.03 0.98 0.0
15 1 4 6874.15 204.57 83.62 0.0
17 1 4 167.95 89.48 14.86 0.0
19 1 4 1516.37 127.03 37.97 0.0
21 1 4 374.75 108.74 20.34 0.0
23 1 4 0.00 221.15 11.66 0.0
25 1 4 778.65 132.88 27.02 0.0
27 1 4 98.47 136.05 13.70 0.0
-30 2 4 0.00 130.93 1.30 180.0
-28 2 4 1368.82 150.68 35.67 0.0
-26 2 4 80.14 108.01 10.69 180.0
-24 2 4 318.58 111.91 18.60 0.0
-22 2 4 0.00 192.62 12.30 180.0
-20 2 4 318.10 83.14 12.80 180.0
-18 2 4 3060.09 134.59 57.32 0.0
-16 2 4 1763.36 98.26 43.02 180.0
-14 2 4 12170.65 297.71 117.92 0.0
-12 2 4 893.29 68.76 32.31 180.0
-10 2 4 15311.40 422.06 137.82 0.0
-8 2 4 7895.46 208.47 86.72 0.0
-6 2 4 13635.99 368.90 113.68 0.0
-4 2 4 4128.35 121.67 63.47 0.0
-2 2 4 141.60 48.76 11.42 180.0
0 2 4 24765.55 752.92 147.49 0.0
2 2 4 7508.02 201.40 80.36 180.0
4 2 4 27931.94 543.48 153.34 0.0
6 2 4 9900.44 246.99 94.43 180.0
8 2 4 2507.19 97.77 46.64 0.0
10 2 4 113.33 69.00 4.12 180.0
12 2 4 40.49 121.91 4.85 180.0
14 2 4 3975.70 155.56 61.89 0.0
16 2 4 1639.75 129.23 38.19 180.0
18 2 4 5062.41 176.04 67.70 0.0
20 2 4 561.73 111.43 21.63 180.0
22 2 4 5558.56 215.05 75.64 0.0
24 2 4 185.67 124.11 11.60 180.0
26 2 4 420.33 149.71 19.99 0.0
-29 3 4 534.70 135.08 17.08 180.0
-27 3 4 11.25 126.06 12.35 0.0
-25 3 4 276.70 127.52 22.59 180.0
-23 3 4 2131.52 146.29 44.40 0.0
-21 3 4 1024.78 121.67 34.04 180.0
-19 3 4 1603.76 126.54 41.64 0.0
-17 3 4 1588.63 121.91 39.81 180.0
-15 3 4 0.00 175.31 10.51 180.0
-13 3 4 1660.92 111.67 47.02 0.0
-11 3 4 2531.99 122.64 56.65 180.0
-9 3 4 4674.67 142.15 73.64 0.0
-7 3 4 4019.27 131.66 65.45 180.0
-5 3 4 18429.36 512.76 129.34 0.0
-3 3 4 1793.53 92.16 41.33 180.0
-1 3 4 13218.38 306.24 108.90 0.0
1 3 4 1903.86 102.41 43.12 180.0
3 3 4 23.68 145.32 2.48 180.0
5 3 4 97.17 168.24 14.74 0.0
7 3 4 5948.88 165.80 73.72 180.0
9 3 4 11915.18 325.75 98.43 0.0
11 3 4 11080.98 333.79 98.24 180.0
13 3 4 3677.88 164.34 56.51 0.0
15 3 4 2160.15 137.76 44.31 180.0
17 3 4 2888.83 161.90 54.88 0.0
19 3 4 388.29 127.76 23.23 180.0
21 3 4 0.00 239.68 2.98 0.0
23 3 4 48.72 256.26 13.16 0.0
-24 4 4 232.09 152.63 20.21 180.0
-22 4 4 170.65 118.99 11.35 0.0
-20 4 4 346.33 124.84 15.91 180.0
-18 4 4 0.00 105.82 6.08 180.0
-16 4 4 0.00 181.89 3.75 180.0
-14 4 4 0.00 213.10 7.76 180.0
-12 4 4 0.00 207.74 16.43 180.0
-10 4 4 3613.74 159.70 59.55 180.0
-8 4 4 0.00 180.43 7.88 180.0
-6 4 4 2702.40 147.27 49.64 180.0
-4 4 4 2561.79 136.05 45.91 180.0
-2 4 4 221.20 92.90 17.65 180.0
0 4 4 279.81 66.55 15.57 180.0
2 4 4 0.00 186.52 2.15 180.0
4 4 4 374.17 109.96 19.82 180.0
6 4 4 28.69 93.63 0.49 0.0
8 4 4 0.00 194.57 4.46 0.0
10 4 4 376.82 117.03 20.82 180.0
12 4 4 0.00 216.27 4.14 0.0
14 4 4 486.51 120.94 20.85 180.0
16 4 4 112.43 110.70 6.89 0.0
18 4 4 1101.68 157.75 33.02 180.0
20 4 4 0.00 326.72 6.95 180.0
-19 5 4 1967.43 173.11 42.88 180.0
-17 5 4 147.61 267.23 6.02 0.0
-15 5 4 475.04 143.37 25.33 180.0
-13 5 4 1469.21 148.24 40.26 180.0
-11 5 4 0.00 227.73 4.68 180.0
-9 5 4 3032.01 174.58 58.88 180.0
-7 5 4 444.28 123.37 20.73 0.0
-5 5 4 10198.91 310.39 94.78 180.0
-3 5 4 0.00 214.08 8.03 180.0
-1 5 4 7939.25 247.48 89.70 180.0
1 5 4 0.00 210.66 2.04 180.0
3 5 4 259.01 124.59 18.26 180.0
5 5 4 1985.98 153.12 42.17 180.0
7 5 4 566.75 138.25 23.99 0.0
9 5 4 4555.43 206.03 65.13 180.0
11 5 4 1400.64 160.43 32.69 0.0
13 5 4 4067.79 221.39 56.89 180.0
15 5 4 0.00 331.60 8.86 0.0
-6 6 4 809.20 155.56 22.68 180.0
-4 6 4 395.37 150.93 13.60 180.0
-2 6 4 0.00 358.17 6.78 180.0
0 6 4 2129.19 131.98 48.18 180.0
2 6 4 168.46 291.86 13.34 180.0
-31 1 5 1246.57 146.05 30.87 180.0
-29 1 5 0.00 128.49 11.07 0.0
-27 1 5 1768.38 140.69 36.70 180.0
-25 1 5 103.22 227.49 15.40 0.0
-23 1 5 4480.35 173.60 62.80 180.0
-21 1 5 222.23 90.21 16.67 0.0
-19 1 5 782.96 93.87 25.79 180.0
-17 1 5 35.91 157.51 13.15 180.0
-15 1 5 1893.01 89.00 46.83 0.0
-13 1 5 2122.71 84.85 54.98 180.0
-11 1 5 9363.49 228.46 102.71 0.0
-9 1 5 31382.57 539.33 185.72 180.0
-7 1 5 9087.11 204.08 96.29 0.0
-5 1 5 26448.08 469.85 156.66 180.0
-3 1 5 10100.47 210.17 83.85 180.0
-1 1 5 27084.40 475.70 150.43 180.0
1 1 5 16381.91 381.34 116.32 180.0
3 1 5 996.16 61.93 29.46 0.0
5 1 5 34840.24 586.39 174.80 180.0
7 1 5 18154.57 447.90 125.82 0.0
9 1 5 14567.94 439.37 114.93 180.0
11 1 5 9585.76 268.69 94.99 0.0
13 1 5 6637.13 201.40 79.75 180.0
15 1 5 1599.41 112.65 38.17 0.0
17 1 5 0.00 211.39 10.73 0.0
19 1 5 2820.62 153.85 53.87 180.0
21 1 5 1267.87 134.35 36.48 0.0
23 1 5 2699.69 168.48 52.66 180.0
25 1 5 1036.96 153.85 35.58 0.0
27 1 5 2213.49 200.42 47.19 180.0
-30 2 5 0.00 137.52 8.38 180.0
-28 2 5 123.44 130.44 13.25 180.0
-26 2 5 1175.62 138.25 35.05 180.0
-24 2 5 0.00 207.00 1.01 180.0
-22 2 5 1569.15 122.40 38.87 180.0
-20 2 5 136.16 93.14 8.94 0.0
-18 2 5 6628.13 215.54 87.60 180.0
-16 2 5 170.45 77.78 13.14 0.0
-14 2 5 5192.22 148.98 78.06 180.0
-12 2 5 1012.48 72.90 31.90 180.0
-10 2 5 3739.10 104.60 63.74 180.0
-8 2 5 7414.41 214.32 89.49 180.0
-6 2 5 0.00 113.62 9.20 180.0
-4 2 5 24078.52 506.66 143.44 180.0
-2 2 5 761.00 64.61 26.94 0.0
0 2 5 24595.07 365.76 147.72 180.0
2 2 5 364.35 57.30 15.11 0.0
4 2 5 19275.62 482.04 129.56 180.0
6 2 5 392.33 71.44 17.90 180.0
8 2 5 3885.02 133.86 57.04 180.0
10 2 5 3655.47 141.17 56.21 180.0
12 2 5 0.00 187.99 10.23 0.0
14 2 5 5873.38 184.57 71.62 180.0
16 2 5 1446.78 130.44 39.50 0.0
18 2 5 4561.36 184.57 68.64 180.0
20 2 5 597.05 118.99 22.34 0.0
22 2 5 2224.12 178.48 51.94 180.0
24 2 5 0.00 270.15 3.73 180.0
-29 3 5 513.41 158.48 18.40 180.0
-27 3 5 147.58 235.29 5.40 180.0
-25 3 5 2506.10 177.50 44.68 180.0
-23 3 5 21.20 226.51 10.75 180.0
-21 3 5 1907.58 135.08 40.34 180.0
-19 3 5 185.81 93.63 12.50 180.0
-17 3 5 4285.79 175.31 68.23 180.0
-15 3 5 3628.47 151.90 64.24 180.0
-13 3 5 1945.76 120.45 50.19 180.0
-11 3 5 8920.98 283.57 98.01 180.0
-9 3 5 62.55 160.19 2.78 180.0
-7 3 5 11384.33 302.58 102.08 180.0
-5 3 5 63.98 156.53 5.96 180.0
-3 3 5 2950.58 125.08 53.58 180.0
-1 3 5 337.44 88.75 19.20 180.0
1 3 5 0.00 132.64 3.71 0.0
3 3 5 5611.85 166.04 70.09 180.0
5 3 5 982.37 103.87 30.50 180.0
7 3 5 10257.31 312.82 95.85 180.0
9 3 5 210.67 101.19 14.75 0.0
11 3 5 7226.47 209.20 80.62 180.0
13 3 5 1601.38 134.59 39.09 180.0
15 3 5 1940.91 148.73 45.19 180.0
17 3 5 3681.41 183.11 61.99 180.0
19 3 5 0.00 120.20 0.39 180.0
21 3 5 2440.31 183.35 48.07 180.0
23 3 5 0.00 310.39 2.04 0.0
-24 4 5 1276.17 153.12 32.66 180.0
-22 4 5 47.47 273.32 9.59 180.0
-20 4 5 4888.54 210.42 68.73 180.0
-18 4 5 17.22 210.66 2.64 180.0
-16 4 5 4609.97 188.23 69.95 180.0
-14 4 5 521.48 119.23 25.62 0.0
-12 4 5 4706.70 181.16 72.46 180.0
-10 4 5 970.43 111.43 31.50 180.0
-8 4 5 275.41 106.55 14.83 180.0
-6 4 5 6700.40 207.98 76.73 180.0
-4 4 5 2616.43 149.46 48.12 0.0
-2 4 5 17158.89 444.24 123.53 180.0
0 4 5 84.20 140.69 12.62 0.0
2 4 5 8011.54 263.82 86.30 180.0
4 4 5 1499.75 129.47 38.54 0.0
6 4 5 3963.72 163.85 59.53 180.0
8 4 5 927.50 118.99 28.18 180.0
10 4 5 1565.34 141.42 36.67 180.0
12 4 5 8852.61 255.53 89.58 180.0
14 4 5 1325.11 141.66 33.52 0.0
16 4 5 6809.54 247.24 82.37 180.0
18 4 5 314.39 146.05 18.14 0.0
-19 5 5 558.70 146.05 21.53 180.0
-17 5 5 0.00 122.40 0.01 180.0
-15 5 5 693.57 132.88 27.34 180.0
-13 5 5 94.52 269.67 11.53 180.0
-11 5 5 558.78 136.78 25.30 180.0
-9 5 5 46.03 261.13 17.90 0.0
-7 5 5 2006.11 155.31 43.79 180.0
-5 5 5 1888.83 151.17 39.24 180.0
-3 5 5 0.00 261.38 8.04 180.0
-1 5 5 377.11 131.42 23.24 180.0
1 5 5 1016.61 131.91 28.31 180.0
3 5 5 885.17 142.88 33.12 180.0
5 5 5 812.47 138.49 30.55 180.0
7 5 5 1247.75 158.24 33.22 180.0
9 5 5 0.00 266.25 0.33 0.0
11 5 5 802.75 156.53 29.36 180.0
13 5 5 0.00 311.12 13.70 0.0
-32 0 6 0.00 287.95 4.98 180.0
-30 0 6 1202.50 139.95 29.56 180.0
-28 0 6 1741.56 140.20 39.73 180.0
-26 0 6 0.00 213.10 10.63 0.0
-24 0 6 4537.90 167.26 66.01 180.0
-22 0 6 0.00 95.33 7.94 0.0
-20 0 6 9918.29 300.39 104.12 180.0
-18 0 6 0.00 153.36 0.33 180.0
-16 0 6 8140.09 245.29 93.31 180.0
-14 0 6 757.30 69.00 26.97 180.0
-12 0 6 2802.77 91.92 55.24 180.0
-10 0 6 14148.44 381.83 124.32 180.0
-8 0 6 322.12 52.42 16.77 0.0
-6 0 6 49526.66 661.73 225.68 180.0
-4 0 6 10809.00 323.55 97.71 0.0
-2 0 6 72456.49 798.76 250.75 180.0
0 0 6 465.64 56.69 17.73 180.0
2 0 6 7497.82 202.13 87.62 180.0
4 0 6 491.27 58.52 21.34 0.0
6 0 6 325.74 60.47 16.03 0.0
8 0 6 11300.91 282.59 100.25 180.0
10 0 6 7181.31 242.36 83.42 0.0
12 0 6 25529.54 640.76 160.75 180.0
14 0 6 1239.42 118.74 36.88 0.0
16 0 6 16918.61 433.52 135.06 180.0
18 0 6 52.80 96.07 7.49 0.0
20 0 6 3301.80 166.77 57.86 180.0
22 0 6 787.53 136.78 29.36 180.0
24 0 6 0.00 288.44 10.41 0.0
26 0 6 1372.96 182.14 37.03 180.0
-31 1 6 0.00 128.01 4.76 180.0
-29 1 6 702.68 134.35 23.94 180.0
-27 1 6 82.38 108.50 8.98 180.0
-25 1 6 1203.86 123.62 36.15 180.0
-23 1 6 1673.26 127.76 41.15 180.0
-21 1 6 0.00 200.42 11.33 180.0
-19 1 6 2018.25 118.01 46.06 180.0
-17 1 6 1521.42 102.65 41.44 180.0
-15 1 6 5510.38 171.65 78.85 180.0
-13 1 6 130.05 48.28 4.16 180.0
-11 1 6 8948.88 232.12 98.82 180.0
-9 1 6 1260.80 72.42 36.63 180.0
-7 1 6 8385.80 217.73 89.03 180.0
-5 1 6 4135.11 129.23 60.78 180.0
-3 1 6 342.70 52.91 21.15 180.0
-1 1 6 5176.90 174.82 67.59 180.0
1 1 6 54.76 51.93 7.55 0.0
3 1 6 11343.29 258.21 97.32 180.0
5 1 6 1401.75 74.85 32.96 180.0
7 1 6 10812.71 279.42 99.12 180.0
9 1 6 62.92 146.54 0.88 0.0
11 1 6 5832.78 164.82 74.35 180.0
13 1 6 1668.42 116.79 39.27 180.0
15 1 6 310.51 103.38 12.98 180.0
17 1 6 1128.32 124.11 34.93 180.0
19 1 6 0.00 211.64 3.77 180.0
21 1 6 1783.44 157.51 43.09 180.0
23 1 6 70.49 252.11 8.86 180.0
25 1 6 957.84 152.39 33.69 180.0
-30 2 6 0.00 246.99 1.99 180.0
-28 2 6 0.00 127.28 6.00 180.0
-26 2 6 566.46 121.67 21.31 180.0
-24 2 6 17.76 179.94 4.72 0.0
-22 2 6 3547.26 158.00 55.72 180.0
-20 2 6 680.53 119.96 26.76 0.0
-18 2 6 3064.91 141.42 55.86 180.0
-16 2 6 0.00 160.43 4.81 0.0
-14 2 6 2307.91 113.38 50.52 180.0
-12 2 6 2158.27 115.33 47.61 180.0
-10 2 6 0.00 153.12 8.53 180.0
-8 2 6 1896.31 87.78 45.11 180.0
-6 2 6 5374.66 162.63 69.74 0.0
-4 2 6 20549.23 501.79 130.33 180.0
-2 2 6 4073.01 115.82 61.03 0.0
0 2 6 13497.83 210.59 110.49 180.0
2 2 6 53.19 128.49 3.45 180.0
4 2 6 2883.81 120.45 52.52 180.0
6 2 6 11576.17 308.43 106.59 180.0
8 2 6 0.00 80.22 1.74 180.0
10 2 6 10145.49 309.17 95.04 180.0
12 2 6 2672.55 148.00 51.38 0.0
14 2 6 4466.95 174.09 64.24 180.0
16 2 6 1526.92 129.23 36.41 0.0
18 2 6 2370.72 164.82 49.14 180.0
20 2 6 267.84 112.16 8.56 0.0
22 2 6 24.61 226.27 13.82 0.0
24 2 6 920.37 168.24 28.58 180.0
-27 3 6 709.75 147.51 27.26 180.0
-25 3 6 432.88 135.32 21.97 0.0
-23 3 6 102.27 112.65 8.94 0.0
-21 3 6 182.61 110.94 20.15 180.0
-19 3 6 490.89 101.92 17.56 0.0
-17 3 6 981.35 113.86 36.50 180.0
-15 3 6 3114.09 153.85 56.93 0.0
-13 3 6 2002.83 129.47 47.22 180.0
-11 3 6 4341.38 158.97 66.65 0.0
-9 3 6 2052.32 125.08 48.39 180.0
-7 3 6 278.09 88.26 18.76 0.0
-5 3 6 2172.18 121.18 46.14 180.0
-3 3 6 552.07 88.51 24.61 180.0
-1 3 6 1186.91 106.79 31.41 0.0
1 3 6 18012.57 387.19 130.80 180.0
3 3 6 5380.65 169.70 70.78 0.0
5 3 6 4485.31 161.90 61.46 180.0
7 3 6 6783.74 230.90 78.14 0.0
9 3 6 2477.45 155.31 49.39 180.0
11 3 6 819.15 117.03 27.48 0.0
13 3 6 483.52 108.74 20.05 180.0
15 3 6 184.98 119.96 12.72 180.0
17 3 6 915.26 142.64 29.44 0.0
19 3 6 1067.40 169.21 34.78 180.0
21 3 6 2425.54 192.62 46.18 0.0
-24 4 6 0.00 295.02 9.30 0.0
-22 4 6 0.00 222.61 9.96 0.0
-20 4 6 93.38 226.51 5.34 0.0
-18 4 6 792.67 121.91 29.39 0.0
-16 4 6 0.00 228.22 5.15 0.0
-14 4 6 1389.77 129.71 36.37 0.0
-12 4 6 0.00 97.77 2.90 180.0
-10 4 6 200.89 94.60 12.42 0.0
-8 4 6 122.12 99.72 10.15 0.0
-6 4 6 192.60 100.94 6.04 180.0
-4 4 6 0.00 104.11 2.68 0.0
-2 4 6 173.33 101.19 15.31 0.0
0 4 6 1668.13 92.14 40.59 0.0
2 4 6 235.12 100.70 13.13 0.0
4 4 6 0.00 242.60 13.03 0.0
6 4 6 976.89 121.67 31.93 0.0
8 4 6 0.00 228.71 5.81 0.0
10 4 6 804.10 135.57 24.12 0.0
12 4 6 0.00 117.03 3.58 0.0
14 4 6 660.53 141.66 25.24 0.0
16 4 6 347.83 146.54 15.10 0.0
18 4 6 0.00 359.88 6.20 180.0
-17 5 6 1254.03 159.46 36.51 0.0
-15 5 6 0.00 287.71 15.68 180.0
-13 5 6 1303.25 156.29 35.59 0.0
-11 5 6 407.21 136.30 21.43 180.0
-9 5 6 4272.03 209.20 63.40 0.0
-7 5 6 205.86 131.66 14.60 0.0
-5 5 6 2622.37 183.60 49.19 0.0
-3 5 6 1287.54 165.07 36.32 0.0
-1 5 6 62.92 240.65 3.21 0.0
1 5 6 5276.68 219.68 75.84 0.0
3 5 6 122.89 137.27 20.02 180.0
5 5 6 4672.96 214.08 67.30 0.0
7 5 6 553.45 130.20 18.72 180.0
9 5 6 1735.97 188.72 43.16 0.0
11 5 6 0.00 327.45 10.12 0.0
-31 1 7 448.84 143.12 18.14 0.0
-29 1 7 0.00 116.55 3.50 180.0
-27 1 7 672.70 119.72 23.64 0.0
-25 1 7 0.00 218.95 1.58 0.0
-23 1 7 0.00 205.30 5.56 180.0
-21 1 7 902.77 116.79 29.54 0.0
-19 1 7 1097.36 112.40 34.91 180.0
-17 1 7 8954.52 279.66 94.88 0.0
-15 1 7 3053.00 127.28 57.50 180.0
-13 1 7 2779.23 119.72 53.18 0.0
-11 1 7 1230.08 79.49 33.45 180.0
-9 1 7 2751.23 97.77 54.76 0.0
-7 1 7 4616.37 147.27 66.22 0.0
-5 1 7 711.46 66.81 26.58 0.0
-3 1 7 18594.63 464.97 127.96 0.0
-1 1 7 5780.44 164.82 72.53 180.0
1 1 7 31616.69 616.14 167.57 0.0
3 1 7 10761.93 273.08 97.55 180.0
5 1 7 6698.42 189.94 79.75 0.0
7 1 7 2365.71 121.18 47.68 180.0
9 1 7 361.66 87.04 16.20 0.0
11 1 7 4105.06 158.97 64.53 0.0
13 1 7 119.84 106.79 11.40 180.0
15 1 7 9108.53 264.30 95.80 0.0
17 1 7 2396.34 153.85 47.42 180.0
19 1 7 3784.54 189.94 62.06 0.0
21 1 7 2040.51 164.34 45.92 180.0
23 1 7 1144.69 156.78 32.46 0.0
-30 2 7 135.44 361.10 26.40 0.0
-28 2 7 24.32 260.40 8.31 0.0
-26 2 7 750.30 135.57 27.15 0.0
-24 2 7 0.00 189.69 4.94 0.0
-22 2 7 3994.17 179.94 64.93 0.0
-20 2 7 0.00 199.45 5.58 180.0
-18 2 7 0.00 91.92 3.61 180.0
-16 2 7 2081.53 124.35 44.85 0.0
-14 2 7 262.33 88.02 15.72 0.0
-12 2 7 6094.79 194.08 83.31 0.0
-10 2 7 44.92 73.39 3.50 180.0
-8 2 7 11410.24 290.88 104.57 0.0
-6 2 7 580.65 83.39 22.28 180.0
-4 2 7 7000.72 194.33 79.90 0.0
-2 2 7 0.00 135.32 2.42 0.0
0 2 7 6272.81 286.86 75.74 0.0
2 2 7 2610.82 119.47 48.62 0.0
4 2 7 53.80 158.00 5.86 0.0
6 2 7 26406.75 657.34 153.74 0.0
8 2 7 50.51 180.92 4.92 0.0
10 2 7 5207.88 183.60 67.02 0.0
12 2 7 1705.92 137.03 42.11 180.0
14 2 7 3101.05 166.04 56.42 0.0
16 2 7 141.95 218.95 17.41 180.0
18 2 7 148.39 131.42 23.91 0.0
20 2 7 319.22 140.44 23.57 0.0
22 2 7 0.00 283.57 4.48 0.0
-27 3 7 53.81 290.15 11.64 0.0
-25 3 7 801.28 143.12 25.48 0.0
-23 3 7 619.54 119.47 21.01 0.0
-21 3 7 1009.60 124.35 33.08 0.0
-19 3 7 2392.63 150.93 49.69 0.0
-17 3 7 660.84 108.26 26.23 0.0
-15 3 7 4916.66 178.72 69.31 0.0
-13 3 7 0.00 186.04 3.20 180.0
-11 3 7 3995.97 169.46 62.81 0.0
-9 3 7 555.62 99.24 24.25 0.0
-7 3 7 752.66 107.04 27.24 0.0
-5 3 7 2043.13 131.18 43.38 0.0
-3 3 7 151.33 92.65 11.49 0.0
-1 3 7 9731.17 313.07 89.54 0.0
1 3 7 1536.86 115.57 38.37 0.0
3 3 7 7285.60 244.07 82.18 0.0
5 3 7 72.62 104.36 8.03 180.0
7 3 7 2480.20 145.32 48.17 0.0
9 3 7 1647.79 134.10 39.61 0.0
11 3 7 0.00 244.55 9.73 0.0
13 3 7 3079.54 180.43 58.03 0.0
15 3 7 0.00 266.01 14.81 180.0
17 3 7 1623.93 166.53 41.32 0.0
19 3 7 0.00 287.22 3.24 0.0
-24 4 7 1741.26 190.18 39.49 0.0
-22 4 7 0.00 247.48 0.71 180.0
-20 4 7 2502.63 169.94 44.85 0.0
-18 4 7 508.60 132.64 22.79 0.0
-16 4 7 1155.02 140.20 34.18 0.0
-14 4 7 3056.04 167.26 54.26 0.0
-12 4 7 0.00 210.17 8.55 180.0
-10 4 7 6626.08 211.64 79.78 0.0
-8 4 7 424.49 122.89 23.81 180.0
-6 4 7 10673.77 290.39 97.25 0.0
-4 4 7 251.51 106.79 16.95 0.0
-2 4 7 3017.17 156.29 52.73 0.0
0 4 7 58.86 160.91 11.76 180.0
2 4 7 324.35 112.65 15.25 0.0
4 4 7 2967.64 171.89 53.15 0.0
6 4 7 1039.87 132.40 34.57 180.0
8 4 7 6380.37 227.73 78.21 0.0
10 4 7 1693.93 165.07 41.73 180.0
12 4 7 5591.78 239.19 73.60 0.0
14 4 7 0.00 310.14 3.44 0.0
-15 5 7 378.80 141.90 20.36 0.0
-13 5 7 399.95 143.86 21.37 0.0
-11 5 7 822.28 154.83 30.01 0.0
-9 5 7 1931.54 177.01 46.07 0.0
-7 5 7 136.77 124.59 6.37 0.0
-5 5 7 357.98 138.73 19.13 0.0
-3 5 7 63.77 122.89 2.30 0.0
-1 5 7 56.68 138.49 14.47 0.0
1 5 7 145.51 266.50 5.53 0.0
3 5 7 823.51 153.85 26.98 0.0
5 5 7 0.00 283.57 3.32 180.0
7 5 7 1304.00 175.55 32.29 0.0
-32 0 8 406.54 151.66 19.92 0.0
-30 0 8 6.33 133.37 16.30 180.0
-28 0 8 746.72 141.17 22.08 0.0
-26 0 8 18.65 207.49 2.69 180.0
-24 0 8 2209.77 142.88 42.70 0.0
-22 0 8 691.76 110.70 28.65 0.0
-20 0 8 1944.76 139.95 42.52 0.0
-18 0 8 2754.64 136.05 51.42 0.0
-16 0 8 2983.94 135.57 55.15 0.0
-14 0 8 21243.32 580.54 149.46 0.0
-12 0 8 4805.80 142.64 67.15 180.0
-10 0 8 16381.83 484.23 131.67 0.0
-8 0 8 69.10 142.39 7.93 0.0
-6 0 8 19068.14 500.08 135.07 0.0
-4 0 8 4888.69 137.76 65.63 0.0
-2 0 8 567.12 70.71 24.58 0.0
0 0 8 1820.79 75.16 41.08 0.0
2 0 8 5160.94 154.34 70.58 180.0
4 0 8 12008.71 315.26 106.95 0.0
6 0 8 8069.85 280.15 89.30 180.0
8 0 8 19174.79 576.15 135.77 0.0
10 0 8 1757.89 133.37 44.69 180.0
12 0 8 10134.15 334.04 101.25 0.0
14 0 8 5078.32 187.01 71.64 0.0
16 0 8 25.35 113.86 10.85 0.0
18 0 8 1906.59 164.34 45.06 0.0
20 0 8 929.52 153.61 37.41 180.0
22 0 8 1883.40 182.87 46.71 0.0
-31 1 8 639.49 146.54 16.49 0.0
-29 1 8 339.83 124.84 13.98 0.0
-27 1 8 742.11 144.83 28.97 0.0
-25 1 8 96.42 216.76 3.59 0.0
-23 1 8 610.18 112.40 21.47 0.0
-21 1 8 564.92 117.03 25.72 0.0
-19 1 8 1982.85 134.35 44.22 0.0
-17 1 8 0.00 179.70 1.87 180.0
-15 1 8 2908.65 132.64 55.51 0.0
-13 1 8 2976.22 125.57 55.73 0.0
-11 1 8 3379.31 133.86 58.76 0.0
-9 1 8 7538.21 245.77 85.63 0.0
-7 1 8 0.00 163.85 4.50 0.0
-5 1 8 3123.58 126.79 55.15 0.0
-3 1 8 8.85 70.95 1.21 180.0
-1 1 8 5440.68 156.53 68.57 0.0
1 1 8 1133.03 101.67 34.10 0.0
3 1 8 5304.51 160.68 71.18 0.0
5 1 8 11.31 84.85 4.15 0.0
7 1 8 2479.83 134.59 49.60 0.0
9 1 8 4947.67 173.60 69.35 0.0
11 1 8 661.83 112.40 20.05 180.0
13 1 8 807.39 125.81 31.11 0.0
15 1 8 19.00 112.40 6.21 180.0
17 1 8 1769.26 150.19 42.77 0.0
19 1 8 118.04 126.79 13.15 0.0
21 1 8 1210.05 163.12 34.02 0.0
-30 2 8 600.61 164.34 23.60 0.0
-28 2 8 0.00 127.52 4.31 0.0
-26 2 8 1473.42 160.92 35.96 0.0
-24 2 8 0.00 202.13 4.54 180.0
-22 2 8 418.70 112.40 21.00 0.0
-20 2 8 0.00 199.45 6.39 0.0
-18 2 8 68.00 87.78 5.30 0.0
-16 2 8 623.88 119.47 24.27 0.0
-14 2 8 823.00 108.01 31.85 180.0
-12 2 8 3067.50 144.34 55.17 0.0
-10 2 8 2076.00 122.64 44.25 180.0
-8 2 8 4971.31 158.73 69.90 0.0
-6 2 8 261.41 88.51 19.67 180.0
-4 2 8 2551.42 128.01 50.06 0.0
-2 2 8 2177.44 118.01 44.21 0.0
0 2 8 0.00 135.43 10.30 0.0
2 2 8 13873.37 363.05 120.06 0.0
4 2 8 107.64 87.29 10.77 180.0
6 2 8 6998.53 206.27 82.04 0.0
8 2 8 1913.66 135.32 41.51 180.0
10 2 8 3267.71 157.75 55.62 0.0
12 2 8 0.00 260.89 17.75 180.0
14 2 8 266.36 113.86 8.52 0.0
16 2 8 402.81 131.42 21.25 0.0
18 2 8 734.09 151.90 27.13 180.0
20 2 8 2181.92 191.16 47.93 0.0
-27 3 8 0.00 138.49 10.68 180.0
-25 3 8 658.91 135.32 25.07 0.0
-23 3 8 36.43 119.23 2.73 180.0
-21 3 8 1010.92 143.12 28.54 0.0
-19 3 8 672.99 114.84 25.05 180.0
-17 3 8 1385.62 131.18 36.46 0.0
-15 3 8 1028.27 114.84 29.63 180.0
-13 3 8 153.41 94.60 10.97 180.0
-11 3 8 0.00 210.17 14.02 180.0
-9 3 8 1434.69 129.71 36.86 180.0
-7 3 8 2135.80 141.66 46.13 0.0
-5 3 8 2330.09 147.76 43.33 180.0
-3 3 8 10492.01 358.42 101.64 0.0
-1 3 8 2218.82 138.73 42.44 180.0
1 3 8 663.97 126.06 29.06 0.0
3 3 8 1305.37 122.64 38.24 180.0
5 3 8 884.37 118.50 28.73 0.0
7 3 8 0.00 205.79 6.05 0.0
9 3 8 619.96 122.15 23.53 180.0
11 3 8 3423.47 193.84 60.02 0.0
13 3 8 974.39 145.32 30.74 180.0
15 3 8 3221.48 204.32 56.32 0.0
17 3 8 1807.05 179.21 42.85 180.0
-22 4 8 370.91 161.17 24.47 180.0
-20 4 8 24.20 233.09 2.25 0.0
-18 4 8 44.99 245.53 8.86 180.0
-16 4 8 0.00 258.94 4.57 180.0
-14 4 8 0.00 250.89 4.84 180.0
-12 4 8 15.80 113.13 11.76 0.0
-10 4 8 272.10 112.89 13.40 0.0
-8 4 8 638.36 126.30 23.34 180.0
-6 4 8 79.97 109.48 14.71 180.0
-4 4 8 1588.03 141.66 38.43 180.0
-2 4 8 798.10 119.72 26.22 180.0
0 4 8 470.47 86.45 21.58 180.0
2 4 8 173.48 126.30 20.83 180.0
4 4 8 0.00 243.82 5.32 0.0
6 4 8 50.84 129.96 10.04 180.0
8 4 8 0.00 243.09 1.96 180.0
10 4 8 0.00 145.32 1.53 180.0
12 4 8 347.75 157.51 20.17 180.0
-13 5 8 522.48 161.41 22.81 180.0
-11 5 8 0.00 290.88 9.83 180.0
-9 5 8 0.00 276.25 3.91 180.0
-7 5 8 1561.21 172.38 39.72 180.0
-5 5 8 0.00 273.57 14.71 0.0
-3 5 8 3137.01 215.29 56.15 180.0
-1 5 8 0.00 298.19 14.17 0.0
1 5 8 2216.06 194.57 47.06 180.0
3 5 8 0.00 270.15 1.78 180.0
5 5 8 795.77 174.82 26.27 180.0
-29 1 9 0.00 143.61 8.34 180.0
-27 1 9 127.54 124.59 6.88 0.0
-25 1 9 2015.63 155.07 42.54 180.0
-23 1 9 0.00 224.80 4.37 180.0
-21 1 9 5478.51 195.30 72.79 180.0
-19 1 9 47.76 185.79 6.39 180.0
-17 1 9 31.32 196.03 4.22 180.0
-15 1 9 65.47 87.29 0.99 180.0
-13 1 9 15.46 153.12 6.06 180.0
-11 1 9 225.43 87.53 12.99 180.0
-9 1 9 7079.25 210.42 83.42 0.0
-7 1 9 8389.95 275.03 88.34 180.0
-5 1 9 3543.45 138.73 57.57 0.0
-3 1 9 9351.24 296.00 94.51 180.0
-1 1 9 1088.00 101.92 31.17 0.0
1 1 9 840.56 95.09 24.03 180.0
3 1 9 245.32 103.14 20.85 180.0
5 1 9 347.66 103.87 21.73 0.0
7 1 9 11693.16 369.39 109.17 180.0
9 1 9 19.08 98.99 3.22 0.0
11 1 9 8309.66 235.78 92.02 180.0
13 1 9 2538.98 158.97 47.30 0.0
15 1 9 4036.43 202.86 68.43 180.0
17 1 9 520.95 146.54 22.83 0.0
19 1 9 85.57 146.54 9.87 0.0
-28 2 9 109.19 273.81 13.68 180.0
-26 2 9 686.01 138.49 24.98 180.0
-24 2 9 346.73 128.49 15.66 180.0
-22 2 9 106.12 213.59 14.37 0.0
-20 2 9 1605.64 131.91 39.19 180.0
-18 2 9 160.97 97.29 12.44 180.0
-16 2 9 3472.12 162.14 58.99 180.0
-14 2 9 258.38 98.26 10.89 180.0
-12 2 9 3753.79 169.70 59.06 180.0
-10 2 9 69.25 206.27 3.74 180.0
-8 2 9 2086.40 135.32 46.02 180.0
-6 2 9 85.43 95.09 7.58 180.0
-4 2 9 1000.16 107.77 28.68 0.0
-2 2 9 3916.25 160.43 58.89 180.0
0 2 9 248.28 73.83 14.36 0.0
2 2 9 16009.10 410.35 127.94 180.0
4 2 9 449.77 112.16 24.07 180.0
6 2 9 2630.83 147.02 50.27 180.0
8 2 9 46.31 108.99 14.64 0.0
10 2 9 1741.83 143.12 43.40 180.0
12 2 9 101.03 234.80 9.12 180.0
14 2 9 0.00 128.98 5.12 0.0
16 2 9 1311.84 167.26 39.47 180.0
18 2 9 323.41 154.83 13.27 0.0
-25 3 9 0.00 133.86 5.79 180.0
-23 3 9 747.67 148.00 23.24 180.0
-21 3 9 0.00 261.86 9.37 180.0
-19 3 9 1968.90 156.53 38.65 180.0
-17 3 9 79.43 190.43 2.87 0.0
-15 3 9 1827.54 135.81 38.20 180.0
-13 3 9 1763.54 140.93 44.39 180.0
-11 3 9 583.68 112.40 22.55 180.0
-9 3 9 3323.86 164.09 57.73 180.0
-7 3 9 1021.60 116.55 32.66 180.0
-5 3 9 7112.52 219.20 82.05 180.0
-3 3 9 1326.56 116.79 31.59 180.0
-1 3 9 3237.43 165.56 57.43 180.0
1 3 9 13.35 204.81 3.14 180.0
3 3 9 347.78 108.50 12.42 180.0
5 3 9 925.43 133.37 30.85 180.0
7 3 9 42.25 245.53 12.26 0.0
9 3 9 2525.01 168.97 50.06 180.0
11 3 9 0.00 287.95 15.64 0.0
13 3 9 1085.47 154.34 29.17 180.0
15 3 9 353.68 159.70 20.05 180.0
-20 4 9 269.63 141.17 6.06 180.0
-18 4 9 1255.32 172.63 35.62 180.0
-16 4 9 47.85 248.94 13.23 0.0
-14 4 9 2940.27 177.01 50.11 180.0
-12 4 9 0.00 125.81 4.06 0.0
-10 4 9 3215.29 186.04 53.73 180.0
-8 4 9 837.91 143.86 30.65 180.0
-6 4 9 1735.36 145.07 38.83 180.0
-4 4 9 2314.38 169.46 50.47 180.0
-2 4 9 0.00 263.57 1.35 0.0
0 4 9 4126.36 221.15 63.44 180.0
2 4 9 1004.02 155.56 35.21 0.0
4 4 9 2843.40 189.94 54.67 180.0
6 4 9 717.02 154.10 30.68 0.0
8 4 9 1298.24 183.35 39.27 180.0
10 4 9 0.00 326.23 19.32 180.0
-9 5 9 608.20 165.07 19.88 180.0
-7 5 9 84.05 318.68 12.96 0.0
-5 5 9 0.00 307.95 0.45 0.0
-3 5 9 41.60 147.02 7.72 180.0
-28 0 10 336.52 140.93 16.37 180.0
-26 0 10 109.88 127.03 16.74 180.0
-24 0 10 383.03 121.18 19.18 180.0
-22 0 10 2374.23 150.44 48.12 180.0
-20 0 10 124.43 202.86 6.16 180.0
-18 0 10 5632.57 191.16 72.88 180.0
-16 0 10 4280.13 170.92 65.35 0.0
-14 0 10 249.14 106.31 16.36 180.0
-12 0 10 1680.52 122.89 39.56 180.0
-10 0 10 2889.67 139.47 54.44 180.0
-8 0 10 4683.52 165.80 68.70 180.0
-6 0 10 685.14 102.89 30.40 180.0
-4 0 10 16068.96 391.58 126.08 180.0
-2 0 10 13.17 217.00 13.59 0.0
0 0 10 16194.78 281.70 123.67 180.0
2 0 10 2595.21 147.27 48.16 0.0
4 0 10 5014.18 186.28 71.20 180.0
6 0 10 343.48 91.43 7.68 0.0
8 0 10 519.74 114.60 20.88 180.0
10 0 10 9468.22 295.51 100.24 180.0
12 0 10 905.85 137.76 32.89 0.0
14 0 10 586.59 140.20 25.91 180.0
16 0 10 1859.43 166.29 43.22 0.0
18 0 10 2481.73 198.47 53.00 180.0
-29 1 10 0.00 383.29 12.00 180.0
-27 1 10 435.81 139.95 18.68 180.0
-25 1 10 92.77 266.50 9.95 180.0
-23 1 10 421.68 113.86 18.79 180.0
-21 1 10 0.00 208.71 1.97 180.0
-19 1 10 513.47 108.74 17.80 180.0
-17 1 10 1862.44 130.20 41.15 180.0
-15 1 10 873.09 114.60 28.25 180.0
-13 1 10 4771.95 183.35 69.01 180.0
-11 1 10 87.62 214.81 2.64 180.0
-9 1 10 661.50 112.16 27.53 180.0
-7 1 10 649.59 104.11 24.43 180.0
-5 1 10 2462.74 143.37 49.39 180.0
-3 1 10 164.28 98.99 15.19 180.0
-1 1 10 1669.15 140.20 39.54 180.0
1 1 10 1950.01 138.49 42.47 180.0
3 1 10 350.09 111.67 24.03 180.0
5 1 10 4924.30 184.09 73.05 180.0
7 1 10 395.62 119.47 20.47 0.0
9 1 10 129.57 264.06 19.26 180.0
11 1 10 129.99 108.26 4.67 0.0
13 1 10 592.73 134.10 26.14 180.0
15 1 10 343.91 140.69 18.90 180.0
17 1 10 109.40 354.52 23.07 180.0
-26 2 10 156.68 244.80 7.31 180.0
-24 2 10 141.21 271.37 10.93 180.0
-22 2 10 5.79 118.25 4.46 0.0
-20 2 10 1630.55 138.98 35.47 180.0
-18 2 10 0.00 222.85 0.04 0.0
-16 2 10 2827.03 156.05 52.46 180.0
-14 2 10 0.00 196.03 6.56 180.0
-12 2 10 1531.30 123.62 37.68 180.0
-10 2 10 0.00 221.88 7.15 180.0
-8 2 10 0.00 226.75 6.54 180.0
-6 2 10 1048.64 114.11 29.61 180.0
-4 2 10 2494.68 142.88 45.85 0.0
-2 2 10 3336.96 158.24 54.54 180.0
0 2 10 1391.35 85.85 35.57 0.0
2 2 10 2056.65 145.07 46.71 180.0
4 2 10 267.33 109.48 14.55 0.0
6 2 10 1060.71 121.91 28.22 180.0
8 2 10 616.87 121.42 20.91 180.0
10 2 10 100.91 211.88 5.08 0.0
12 2 10 2109.65 171.89 49.42 180.0
14 2 10 193.67 149.71 19.40 0.0
16 2 10 2460.17 207.98 53.46 180.0
-23 3 10 0.00 134.83 1.83 180.0
-21 3 10 259.45 133.13 17.37 180.0
-19 3 10 0.00 251.62 7.34 180.0
-17 3 10 209.85 129.96 17.25 0.0
-15 3 10 0.00 228.71 6.86 180.0
-13 3 10 1436.50 142.88 41.77 0.0
-11 3 10 1308.36 134.83 37.75 180.0
-9 3 10 494.85 118.25 21.00 0.0
-7 3 10 1316.04 137.76 34.30 180.0
-5 3 10 604.76 122.89 25.61 0.0
-3 3 10 554.87 117.52 22.26 180.0
-1 3 10 0.00 111.91 5.86 0.0
1 3 10 886.19 147.02 35.01 0.0
3 3 10 736.60 124.35 22.41 180.0
5 3 10 1396.66 160.19 41.49 0.0
7 3 10 3557.94 200.42 58.46 180.0
9 3 10 545.08 140.44 19.11 0.0
11 3 10 2919.69 201.88 53.03 180.0
-18 4 10 161.02 141.42 11.28 0.0
-16 4 10 0.00 270.64 2.31 0.0
-14 4 10 26.06 280.88 9.51 180.0
-12 4 10 929.58 133.37 28.58 0.0
-10 4 10 0.00 246.99 8.36 0.0
-8 4 10 377.67 125.08 14.29 0.0
-6 4 10 499.91 131.42 18.80 0.0
-4 4 10 0.00 283.81 11.97 0.0
-2 4 10 0.00 250.65 0.69 0.0
0 4 10 60.65 147.02 15.35 180.0
2 4 10 0.00 308.68 2.45 180.0
4 4 10 0.00 301.36 2.14 180.0
6 4 10 0.00 143.86 2.81 180.0
-27 1 11 0.00 273.81 8.05 0.0
-25 1 11 331.26 134.59 17.93 0.0
-23 1 11 264.04 118.99 11.12 0.0
-21 1 11 206.20 125.81 11.51 0.0
-19 1 11 346.87 115.08 17.07 0.0
-17 1 11 0.00 206.52 10.02 180.0
-15 1 11 696.61 121.91 26.20 0.0
-13 1 11 2479.52 145.81 50.69 180.0
-11 1 11 4002.00 173.60 64.03 0.0
-9 1 11 0.00 186.52 6.16 0.0
-7 1 11 2192.32 138.49 46.11 0.0
-5 1 11 17.50 211.88 16.43 0.0
-3 1 11 230.36 98.26 15.59 180.0
-1 1 11 1037.35 122.15 34.04 0.0
1 1 11 1914.02 133.86 44.97 180.0
3 1 11 3195.82 169.21 56.64 0.0
5 1 11 1724.77 156.05 42.49 180.0
7 1 11 2555.69 168.97 53.24 0.0
9 1 11 586.91 137.27 27.43 180.0
11 1 11 1567.71 157.51 39.86 0.0
13 1 11 478.78 142.88 21.75 0.0
15 1 11 686.88 180.67 29.01 180.0
-24 2 11 421.91 149.71 18.44 0.0
-22 2 11 97.24 278.20 3.81 0.0
-20 2 11 1298.08 151.17 32.18 0.0
-18 2 11 189.35 127.76 18.74 0.0
-16 2 11 1165.14 141.66 34.63 0.0
-14 2 11 675.37 124.84 27.24 0.0
-12 2 11 1089.49 134.35 31.98 0.0
-10 2 11 837.31 127.52 29.72 0.0
-8 2 11 2996.39 164.58 55.10 180.0
-6 2 11 2103.52 148.73 44.25 0.0
-4 2 11 4.00 106.31 4.87 0.0
-2 2 11 2508.41 155.31 48.25 0.0
0 2 11 165.63 88.89 5.25 0.0
2 2 11 1400.05 135.08 37.30 0.0
4 2 11 47.49 127.28 15.06 0.0
6 2 11 69.95 245.53 10.19 0.0
8 2 11 470.87 156.53 30.30 0.0
10 2 11 170.64 286.25 18.45 180.0
12 2 11 1470.62 184.33 42.44 0.0
-21 3 11 0.00 277.47 7.47 0.0
-19 3 11 77.94 245.53 17.26 0.0
-17 3 11 1320.96 154.83 35.50 0.0
-15 3 11 0.00 290.39 8.05 0.0
-13 3 11 1052.48 158.24 29.93 0.0
-11 3 11 81.68 123.13 13.00 0.0
-9 3 11 1645.05 160.19 38.60 0.0
-7 3 11 153.86 131.18 15.55 0.0
-5 3 11 1298.92 141.17 31.70 0.0
-3 3 11 0.00 297.71 15.76 0.0
-1 3 11 114.31 242.60 4.50 0.0
1 3 11 1477.58 151.66 39.78 0.0
3 3 11 92.21 127.76 4.22 0.0
5 3 11 2379.36 182.62 52.91 0.0
7 3 11 0.00 325.50 5.12 0.0
9 3 11 326.98 165.56 18.88 0.0
-14 4 11 134.16 149.71 9.73 0.0
-12 4 11 888.32 157.51 28.80 0.0
-10 4 11 27.05 146.05 11.66 0.0
-8 4 11 2760.69 194.08 54.51 0.0
-6 4 11 0.00 246.99 0.68 180.0
-4 4 11 2040.50 188.23 46.81 0.0
-2 4 11 0.00 277.96 0.72 0.0
0 4 11 2156.61 138.67 47.87 0.0
-26 0 12 1918.32 189.45 38.20 0.0
-24 0 12 0.00 258.21 3.02 180.0
-22 0 12 288.68 126.54 15.14 0.0
-20 0 12 141.52 246.50 5.69 180.0
-18 0 12 0.00 253.33 3.68 0.0
-16 0 12 85.70 266.99 18.03 0.0
-14 0 12 0.00 200.18 6.66 0.0
-12 0 12 2612.01 153.61 50.19 0.0
-10 0 12 0.00 199.93 5.30 0.0
-8 0 12 7417.05 220.17 87.93 0.0
-6 0 12 0.00 110.21 7.80 0.0
-4 0 12 6025.52 207.74 79.39 0.0
-2 0 12 0.00 210.42 13.39 180.0
0 0 12 1.16 82.92 8.26 0.0
2 0 12 1821.95 145.81 42.59 0.0
4 0 12 0.00 279.42 10.87 180.0
6 0 12 4704.77 210.91 72.71 0.0
8 0 12 562.14 144.59 25.34 180.0
10 0 12 1442.13 184.33 40.33 0.0
12 0 12 334.95 165.07 20.57 180.0
-25 1 12 0.00 287.47 10.36 0.0
-23 1 12 25.89 241.87 7.08 0.0
-21 1 12 296.33 139.95 21.71 0.0
-19 1 12 0.00 263.08 11.68 0.0
-17 1 12 1326.55 143.37 34.56 0.0
-15 1 12 0.00 117.28 7.28 0.0
-13 1 12 55.63 224.80 9.86 0.0
-11 1 12 604.09 119.47 23.42 0.0
-9 1 12 547.47 125.57 28.75 0.0
-7 1 12 116.57 108.99 6.72 0.0
-5 1 12 0.00 229.92 8.97 0.0
-3 1 12 2606.35 160.92 52.77 0.0
-1 1 12 0.00 246.26 13.13 0.0
1 1 12 1704.25 157.75 46.18 0.0
3 1 12 0.00 244.31 2.42 0.0
5 1 12 384.93 142.15 20.81 0.0
7 1 12 0.00 266.99 7.09 0.0
9 1 12 24.48 308.43 11.23 0.0
11 1 12 198.85 154.34 21.70 0.0
-22 2 12 20.44 141.90 12.94 0.0
-20 2 12 623.40 131.66 20.52 0.0
-18 2 12 168.54 116.79 8.36 0.0
-16 2 12 418.49 132.40 22.18 0.0
-14 2 12 329.40 140.69 21.47 0.0
-12 2 12 72.86 116.79 3.29 180.0
-10 2 12 643.36 139.47 27.20 0.0
-8 2 12 1724.24 154.58 37.60 180.0
-6 2 12 697.93 145.07 26.94 0.0
-4 2 12 203.39 124.59 12.00 180.0
-2 2 12 624.33 128.74 24.76 0.0
0 2 12 197.19 87.92 13.53 0.0
2 2 12 0.00 245.53 0.67 180.0
4 2 12 534.41 160.92 30.33 0.0
6 2 12 19.71 137.27 6.29 180.0
8 2 12 1538.01 177.50 40.06 0.0
-17 3 12 0.00 288.44 12.76 180.0
-15 3 12 0.00 307.46 17.75 0.0
-13 3 12 22.76 222.12 6.36 180.0
-11 3 12 109.52 128.74 14.92 0.0
-9 3 12 0.00 239.92 1.49 0.0
-7 3 12 0.00 292.34 11.71 0.0
-5 3 12 371.63 141.66 22.88 0.0
-3 3 12 3094.29 192.86 54.83 180.0
-1 3 12 68.58 289.90 15.82 0.0
1 3 12 801.60 155.56 25.39 180.0
3 3 12 0.00 338.18 20.88 0.0
-21 1 13 181.50 147.51 17.80 0.0
-19 1 13 596.55 148.73 24.05 180.0
-17 1 13 46.35 124.35 6.18 180.0
-15 1 13 776.63 146.29 30.24 180.0
-13 1 13 0.00 296.73 17.47 180.0
-11 1 13 748.15 129.96 21.75 180.0
-9 1 13 1046.98 138.73 33.86 180.0
-7 1 13 102.09 138.98 17.46 0.0
-5 1 13 943.09 144.59 31.67 180.0
-3 1 13 906.01 156.05 29.22 0.0
-1 1 13 150.69 296.98 20.26 180.0
1 1 13 2196.06 168.48 47.46 0.0
3 1 13 404.44 139.95 17.20 180.0
5 1 13 0.00 340.38 7.81 180.0
7 1 13 0.00 292.83 4.29 0.0
-20 2 13 140.87 308.68 14.08 180.0
-18 2 13 772.24 148.98 24.89 180.0
-16 2 13 257.44 139.47 9.95 180.0
-14 2 13 765.11 160.68 32.37 180.0
-12 2 13 0.00 275.76 10.70 0.0
-10 2 13 891.98 155.56 28.29 180.0
-8 2 13 287.61 127.03 14.90 180.0
-6 2 13 321.80 138.98 17.72 180.0
-4 2 13 0.00 131.42 4.17 180.0
-2 2 13 288.09 124.84 15.70 180.0
0 2 13 640.73 194.20 29.47 180.0
2 2 13 78.93 148.49 11.12 0.0
4 2 13 621.20 167.02 28.72 180.0
-11 3 13 69.29 151.41 12.93 180.0
-9 3 13 200.34 148.49 16.84 180.0
-7 3 13 0.00 331.35 11.96 180.0
-5 3 13 138.26 312.09 1.76 180.0
-3 3 13 1663.53 187.99 41.91 180.0
-18 0 14 0.00 285.03 7.66 0.0
-16 0 14 1862.03 167.26 38.53 180.0
-14 0 14 0.00 275.76 3.14 0.0
-12 0 14 235.86 130.69 16.06 180.0
-10 0 14 0.00 266.99 3.82 0.0
-8 0 14 120.53 259.43 24.43 180.0
-6 0 14 151.67 118.25 4.76 180.0
-4 0 14 148.12 132.88 16.14 0.0
-2 0 14 1603.99 169.94 46.41 180.0
0 0 14 60.89 132.13 8.56 0.0
2 0 14 1532.07 178.97 40.46 180.0
-17 1 14 162.84 262.84 9.84 180.0
-15 1 14 151.78 143.12 13.50 180.0
-13 1 14 0.00 302.10 9.29 180.0
-11 1 14 24.48 314.04 15.70 180.0
-9 1 14 55.18 123.37 2.18 180.0
-7 1 14 171.21 267.23 21.82 180.0
-5 1 14 156.44 127.76 3.77 180.0
-3 1 14 541.40 154.10 24.04 180.0
-1 1 14 0.00 150.68 9.28 180.0
1 1 14 0.00 327.21 12.74 180.0
-12 2 14 0.00 286.98 4.24 0.0
-10 2 14 735.21 150.93 24.65 180.0
-8 2 14 0.00 332.33 18.02 180.0
-6 2 14 0.00 325.01 11.64 180.0
-4 2 14 179.68 158.48 19.44 180.0
 
